# Supplementary material for: What ‘Omics can tell us about antifungal adaptation
Source: FEMS Yeast Res. 2021 Dec 27;21(8):foab070. doi: 10.1093/femsyr/foab070 (PMC8755904; doi:10.1093/femsyr/foab070)
Supplement: foab070_Supplemental_Files [file foab070_supplemental_files.zip]

Archive with 1 entries (1 files):
- Ribeiro_et_al_2021_Supplemental_Data.xlsx
