# Supplementary material for: What ‘Omics can tell us about antifungal adaptation
Source: FEMS Yeast Res. 2021 Dec 27;21(8):foab070. doi: 10.1093/femsyr/foab070 (PMC8755904; doi:10.1093/femsyr/foab070)
Supplement: foab070_Supplemental_Files [file foab070_supplemental_files.zip › Ribeiro_et_al_2021_Supplemental_Data.xlsx]

## Sheet: Figure 2A
Figure 2A Datasets
GO Biological Process	Studies	Organisms	Azole
Transmembrane transport	Kuo et al., 2010	S. cerevisiae	Fluconazole
	Nishikawa et al., 2016	S. cerevisiae, C. glabrata	Ketoconazole
	Caudle, unpublished	C. glabrata	Fluconazole
	Pais et al., 2020	C. glabrata	Fluconazole
	Alves et al., 2020	C. glabrata	Fluconazole
	Liu et al., 2005	C. albicans	Ketoconazole
	Hoehammer et al., 2010	C. albicans	Ketoconazole
	Vasicek et al., 2014	C. albicans	Fluconazole
	Cremer et al., 2016	C. albicans	Miconazole
Lipid metabolism	Agarwal et al., 2003	S. cerevisiae	Ketoconazole
	Kuo et al., 2010	S. cerevisiae	Fluconazole
	Nishikawa et al., 2016	S. cerevisiae, C. glabrata	Ketoconazole
	Pais et al., 2020	C. glabrata	Fluconazole
	Alves et al., 2020	C. glabrata	Fluconazole
	Liu et al., 2005	C. albicans	Ketoconazole
	Vasicek et al., 2014	C. albicans	Fluconazole
	Cremer et al., 2016	C. albicans	Miconazole
Carbohydrate metabolism	Agarwal et al., 2003	S. cerevisiae	Ketoconazole
	Nishikawa et al., 2016	S. cerevisiae, C. glabrata	Ketoconazole
	Caudle, unpublished	C. glabrata	Fluconazole
	Pais et al., 2020	C. glabrata	Fluconazole
	Alves et al., 2020	C. glabrata	Fluconazole
	Hoehammer et al., 2010	C. albicans	Ketoconazole
	Cremer et al., 2016	C. albicans	Miconazole
	Kuloyo et al., 2020	C. albicans	Fluconazole
Response to chemical	Kuo et al., 2010	S. cerevisiae	Fluconazole
	Nishikawa et al., 2016	S. cerevisiae, C. glabrata	Ketoconazole
	Caudle, unpublished	C. glabrata	Fluconazole
	Alves et al., 2020	C. glabrata	Fluconazole
	Liu et al., 2005	C. albicans	Ketoconazole
	Hoehammer et al., 2010	C. albicans	Ketoconazole
	Vasicek et al., 2014	C. albicans	Fluconazole
	Cremer et al., 2016	C. albicans	Miconazole
Protein catabolic process	Nishikawa et al., 2016	S. cerevisiae, C. glabrata	Ketoconazole
	Caudle, unpublished	C. glabrata	Fluconazole
	Vasicek et al., 2014	C. albicans	Fluconazole
	Cremer et al., 2016	C. albicans	Miconazole
	Kuloyo et al., 2020	C. albicans	Fluconazole
Organelle organization	Nishikawa et al., 2016	C. glabrata	Ketoconazole
	Caudle, unpublished	C. glabrata	Fluconazole
	Liu et al., 2005	C. albicans	Ketoconazole
	Hoehammer et al., 2010	C. albicans	Ketoconazole
	Vasicek et al., 2014	C. albicans	Fluconazole
	Cremer et al., 2016	C. albicans	Miconazole
Cell wall organization, biogenesis	Kuo et al., 2010	S. cerevisiae	Fluconazole
	Nishikawa et al., 2016	S. cerevisiae, C. glabrata	Ketoconazole
	Caudle, unpublished	C. glabrata	Fluconazole
	Alves et al., 2020	C. glabrata	Fluconazole
	Kuloyo et al., 2020	C. albicans	Fluconazole
Ion transport	Kuo et al., 2010	S. cerevisiae	Fluconazole
	Nishikawa et al., 2016	S. cerevisiae	Ketoconazole
	Caudle, unpublished	C. glabrata	Fluconazole
	Vasicek et al., 2014	C. albicans	Fluconazole
	Kuloyo et al., 2020	C. albicans	Fluconazole
Cellular amino acid metabolic process	Nishikawa et al., 2016	S. cerevisiae, C. glabrata	Ketoconazole
	Caudle, unpublished	C. glabrata	Fluconazole
Transcription by RNA Pol II	Agarwal et al., 2003	S. cerevisiae	Ketoconazole
	Kuo et al., 2010	S. cerevisiae	Fluconazole
	Nishikawa et al., 2016	S. cerevisiae	Ketoconazole
	Alves et al., 2020	C. glabrata	Fluconazole
Filamentous growth	Liu et al., 2005	C. albicans	Ketoconazole
	Vasicek et al., 2014	C. albicans	Fluconazole
	Cremer et al., 2016	C. albicans	Miconazole
Mitochondrion organization	Kuo et al., 2010	S. cerevisiae	Fluconazole
	Nishikawa et al., 2016	S. cerevisiae	Ketoconazole
	Alves et al., 2020	C. glabrata	Fluconazole
Sporulation	Kuo et al., 2010	S. cerevisiae	Fluconazole
	Alves et al., 2020	C. glabrata	Fluconazole
Meiotic cell cycle	Kuo et al., 2010	S. cerevisiae	Fluconazole
	Alves et al., 2020	C. glabrata	Fluconazole
DNA repair	Kuo et al., 2010	S. cerevisiae	Fluconazole
	Alves et al., 2020	C. glabrata	Fluconazole
Heme homeostasis	Pais et al., 2020	C. glabrata	Fluconazole

## Sheet: Figure 2B
Figure 2B Datasets
GO Biological Process	Studies	Organisms	Drug(s)
Response to chemical (24 datasets, 3 species, 4 drug classes)	Zhang et al., 2002	S. cerevisiae	5-FC
	Agarwal et al., 2003	S. cerevisiae	Caspofungin, 5-FC, Amphotericin B
	Reinoso et al., 2003	S. cerevisiae	Caspofungin
	Kuo et al., 2010	S. cerevisiae	Fluconazole
	Nishikawa et al., 2016	S. cerevisiae, C. glabrata	Ketoconazole
	Pang et al., 2017	S. cerevisiae	Amphotericin B
	Tripathi et al., 2020	S. cerevisiae	Caspofungin
	Caudle, unpublished	C. glabrata	Fluconazole
	Pais et al., 2016	C. glabrata	5-FC
	Alves et al., 2020	C. glabrata	Fluconazole
	Liu et al., 2005	C. albicans	Ketoconazole, Caspofungin, 5-FC, Amphotericin B
	Hoehammer et al., 2010	C. albicans	Ketoconazole, Caspofungin, Amphotericin B
	Vasicek et al., 2014	C. albicans	Fluconazole
	Cremer et al., 2016	C. albicans	Miconazole
	Shivarathri et al., 2019	C. albicans	Caspofungin (15 and 45 minutes)
Carbohydrate metabolism (20 datasets, 3 species, 4 drug classes)	Zhang et al., 2002	S. cerevisiae	5-FC
	Agarwal et al., 2003	S. cerevisiae	Ketoconazole, Caspofungin, Amphotericin B
	Nishikawa et al., 2016	S. cerevisiae, C. glabrata	Ketoconazole
	Garcia et al., 2017	S. cerevisiae	Caspofungin
	Tripathi et al., 2020	S. cerevisiae	Caspofungin
	Caudle, unpublished	C. glabrata	Fluconazole
	Pais et al., 2016	C. glabrata	5-FC
	Pais et al., 2020	C. glabrata	Fluconazole
	Alves et al., 2020	C. glabrata	Fluconazole
	Liu et al., 2005	C. albicans	Caspofungin
	Hoehammer et al., 2010	C. albicans	Ketoconazole, Caspofungin, Amphotericin B
	Cremer et al., 2016	C. albicans	Miconazole
	Shivarathri et al., 2019	C. albicans	Caspofungin (15 and 45 minutes)
	Kuloyo et al., 2020	C. albicans	Fluconazole
Cell wall organization and biogenesis (16 datasets, 3 species, 4 drug classes)	Zhang et al., 2002	S. cerevisiae	5-FC
	Agarwal et al., 2003	S. cerevisiae	Caspofungin, 5-FC, Amphotericin B
	Reinoso et al., 2003	S. cerevisiae	Caspofungin
	Kuo et al., 2010	S. cerevisiae	Fluconazole
	Nishikawa et al., 2016	S. cerevisiae, C. glabrata	Ketoconazole
	Pang et al., 2017	S. cerevisiae	Amphotericin B
	Garcia et al., 2017	S. cerevisiae	Caspofungin
	Tripathi et al., 2020	S. cerevisiae	Caspofungin
	Caudle, unpublished	C. glabrata	Fluconazole
	Alves et al., 2020	C. glabrata	Fluconazole
	Shivarathri et al., 2019	C. albicans	Caspofungin (15 and 45 minutes)
	Kuloyo et al., 2020	C. albicans	Fluconazole
Cell cycle (14 datasets, 3 species, 4 drug classes)	Zhang et al., 2002	S. cerevisiae	5-FC
	Agarwal et al., 2003	S. cerevisiae	Caspofungin, 5-FC, Amphotericin B
	Reinoso et al., 2003	S. cerevisiae	Caspofungin
	Kuo et al., 2010	S. cerevisiae	Fluconazole
	Nishikawa et al., 2016	S. cerevisiae, C. glabrata	Ketoconazole
	Tripathi et al., 2020	S. cerevisiae	Caspofungin
	Caudle, unpublished	C. glabrata	Fluconazole
	Liu et al., 2005	C. albicans	5-FC
	Hoehammer et al., 2010	C. albicans	Caspofungin
	Vasicek et al., 2014	C. albicans	Fluconazole
	Cremer et al., 2016	C. albicans	Miconazole
Nucleobase-containing metabolic process (9 datasets, 3 species, 4 drug classes)	Zhang et al., 2002	S. cerevisiae	5-FC
	Agarwal et al., 2003	S. cerevisiae	Amphotericin B
	Reinoso et al., 2003	S. cerevisiae	Caspofungin
	Nishikawa et al., 2016	S. cerevisiae	Ketoconazole
	Pang et al., 2017	S. cerevisiae	Amphotericin B
	Caudle, unpublished	C. glabrata	Fluconazole
	Pais et al., 2016	C. glabrata	5-FC
	Hoehammer et al., 2010	C. albicans	Caspofungin, Amphotericin B
Mitochondrion organization (8 datasets, 3 species, 4 drug classes)	Kuo et al., 2010	S. cerevisiae	Fluconazole
	Nishikawa et al., 2016	S. cerevisiae	Ketoconazole
	Pang et al., 2017	S. cerevisiae	Amphotericin B
	Tripathi et al., 2020	S. cerevisiae	Caspofungin
	Pais et al., 2016	C. glabrata	5-FC
	Alves et al., 2020	C. glabrata	Fluconazole
	Hoehammer et al., 2010	C. albicans	Caspofungin, Amphotericin B
Transcription by RNA Pol II (12 datasets, 2 species, 4 drug classes)	Zhang et al., 2002	S. cerevisiae	5-FC
	Agarwal et al., 2003	S. cerevisiae	Ketoconazole, Caspofungin, 5-FC, Amphotericin B
	Reinoso et al., 2003	S. cerevisiae	Caspofungin
	Kuo et al., 2010	S. cerevisiae	Fluconazole
	Nishikawa et al., 2016	S. cerevisiae	Ketoconazole
	Pang et al., 2017	S. cerevisiae	Amphotericin B
	Tripathi et al., 2020	S. cerevisiae	Caspofungin
	Pais et al., 2016	C. glabrata	5-FC
	Alves et al., 2020	C. glabrata	Fluconazole
Lipid metabolism (19 datasets, 3 species, 4 drug classes)	Agarwal et al., 2003	S. cerevisiae	Ketoconazole
	Reinoso et al., 2003	S. cerevisiae	Caspofungin
	Kuo et al., 2010	S. cerevisiae	Fluconazole
	Nishikawa et al., 2016	S. cerevisiae, C. glabrata	Ketoconazole
	Garcia et al., 2017	S. cerevisiae	Caspofungin
	Pang et al., 2017	S. cerevisiae	Amphotericin B
	Tripathi et al., 2020	S. cerevisiae	Caspofungin
	Pais et al., 2016	C. glabrata	5-FC
	Pais et al., 2020	C. glabrata	Fluconazole
	Alves et al., 2020	C. glabrata	Fluconazole
	Liu et al., 2005	C. albicans	Ketoconazole, Caspofungin, 5-FC, Amphotericin B
	Vasicek et al., 2014	C. albicans	Fluconazole
	Cremer et al., 2016	C. albicans	Miconazole
	Shivarathri et al., 2019	C. albicans	Caspofungin (15 and 45 minutes)
Organelle organization (14 datasets, 3 species, 4 drug classes)	Agarwal et al., 2003	S. cerevisiae	5-FC
	Nishikawa et al., 2016	C. glabrata	Ketoconazole
	Garcia et al., 2017	S. cerevisiae	Caspofungin
	Tripathi et al., 2020	S. cerevisiae	Caspofungin
	Caudle, unpublished	C. glabrata	Fluconazole
	Liu et al., 2005	C. albicans	Ketoconazole, Caspofungin, 5-FC, Amphotericin B
	Hoehammer et al., 2010	C. albicans	Ketoconazole
	Vasicek et al., 2014	C. albicans	Fluconazole
	Cremer et al., 2016	C. albicans	Miconazole
	Shivarathri et al., 2019	C. albicans	Caspofungin (15 and 45 minutes)
Translation (13 datasets, 3 species, 4 drug classes)	Zhang et al., 2002	S. cerevisiae	5-FC
	Agarwal et al., 2003	S. cerevisiae	Caspofungin
	Nishikawa et al., 2016	S. cerevisiae, C. glabrata	Ketoconazole
	Caudle, unpublished	C. glabrata	Fluconazole
	Pais et al., 2016	C. glabrata	5-FC
	Liu et al., 2005	C. albicans	Ketoconazole, Caspofungin, 5-FC, Amphotericin B
	Hoehammer et al., 2010	C. albicans	Ketoconazole
	Vasicek et al., 2014	C. albicans	Fluconazole
	Cremer et al., 2016	C. albicans	Miconazole
Transmembrane transport (24 datasets, 3 species, 4 drug classes)	Zhang et al., 2002	S. cerevisiae	5-FC
	Agarwal et al., 2003	S. cerevisiae	Caspofungin, 5-FC, Amphotericin B
	Reinoso et al., 2003	S. cerevisiae	Caspofungin
	Kuo et al., 2010	S. cerevisiae	Fluconazole
	Nishikawa et al., 2016	S. cerevisiae, C. glabrata	Ketoconazole
	Pang et al., 2017	S. cerevisiae	Amphotericin B
	Tripathi et al., 2020	S. cerevisiae	Caspofungin
	Caudle, unpublished	C. glabrata	Fluconazole
	Pais et al., 2016	C. glabrata	5-FC
	Pais et al., 2020	C. glabrata	Fluconazole
	Alves et al., 2020	C. glabrata	Fluconazole
	Liu et al., 2005	C. albicans	Ketoconazole, Caspofungin, 5-FC, Amphotericin B
	Hoehammer et al., 2010	C. albicans	Caspofungin, Amphotericin B
	Vasicek et al., 2014	C. albicans	Fluconazole
	Cremer et al., 2016	C. albicans	Miconazole
	Shivarathri et al., 2019	C. albicans	Caspofungin (15 and 45 minutes)
Sporulation (6 datasets, 3 species, 2 drug classes)	Agarwal et al., 2003	S. cerevisiae	Caspofungin
	Reinoso et al., 2003	S. cerevisiae	Caspofungin
	Kuo et al., 2010	S. cerevisiae	Fluconazole
	Garcia et al., 2017	S. cerevisiae	Caspofungin
	Alves et al., 2020	C. glabrata	Fluconazole
	Hoehammer et al., 2010	C. albicans	Caspofungin
DNA repair (5 datasets, 2 species, 3 drug classes)	Zhang et al., 2002	S. cerevisiae	5-FC
	Agarwal et al., 2003	S. cerevisiae	5-FC
	Reinoso et al., 2003	S. cerevisiae	Caspofungin
	Kuo et al., 2010	S. cerevisiae	Fluconazole
	Alves et al., 2020	C. glabrata	Fluconazole
Heme homeostasis (1 dataset, 1 species, 1 drug class)	Pais et al., 2020	C. glabrata	Fluconazole
Response to oxidative stress (4 datasets, 2 spcies, 3 drug classes)	Agarwal et al., 2003	S. cerevisiae	Ketoconazole, Caspofungin, Amphotericin B
	Hoehammer et al., 2010	C. albicans	Amphotericin B
